# Supplementary material for: Structural Features and In Vitro Antiviral Activities of Fungal Metabolites Sphaeropsidins A and B Against Bovine Coronavirus
Source: Int J Mol Sci. 2025 Jul 22;26(15):7045. doi: 10.3390/ijms26157045 (PMC12346457; doi:10.3390/ijms26157045)
Supplement: Supplementary file 1 [file ijms-26-07045-s001.zip]

Archive with 1 entries (1 files):
- ijms-3676037-supplementary.pdf
